# Supplementary material for: Dynamics of spike-and nucleocapsid specific immunity during long-term follow-up and vaccination of SARS-CoV-2 convalescents
Source: Nat Commun. 2022 Jan 10;13:153. doi: 10.1038/s41467-021-27649-y (PMC8748966; doi:10.1038/s41467-021-27649-y)
Supplement: Supplementary file 4 — Source Data [file 41467_2021_27649_MOESM4_ESM.xlsx]

## Sheet: Fig. 1a
anti-SARS-CoV-2 IgG [AU/ml] of 108 seropositive individuals	anti-SARS-CoV-2 IgG [AU/ml] of 4446 seronegative individuals
10.01	0.06
10.05	0.06
10.14	0.07
10.52	0.07
10.52	0.07
10.75	0.08
11.75	0.08
11.85	0.08
12.13	0.08
12.45	0.08
12.51	0.08
14.15	0.08
14.69	0.09
20.75	0.09
21.46	0.09
22.12	0.09
23.44	0.09
23.75	0.09
25.61	0.09
26.5	0.09
26.78	0.09
27.04	0.09
27.7	0.09
27.81	0.09
28.28	0.1
30.86	0.1
32.83	0.1
33.6	0.1
33.84	0.1
35.2	0.1
35.34	0.1
35.43	0.1
35.63	0.1
35.65	0.1
36.27	0.1
38.15	0.1
40.13	0.1
41.98	0.1
41.99	0.1
42.14	0.1
43.75	0.1
45.18	0.1
45.24	0.1
45.4	0.1
46.11	0.1
47.8	0.1
49.49	0.1
49.91	0.1
50.98	0.1
52.17	0.1
52.7	0.11
54.46	0.11
54.55	0.11
55.52	0.11
56.33	0.11
57.12	0.11
58.5	0.11
59.51	0.11
60.13	0.11
63.04	0.11
63.67	0.11
64.48	0.11
64.82	0.11
66.95	0.11
68.4	0.11
68.97	0.11
69.18	0.11
69.38	0.11
69.45	0.11
72.1	0.11
72.67	0.11
73.79	0.11
74.31	0.11
75.74	0.11
78.86	0.11
78.97	0.11
80.12	0.11
80.39	0.11
82.53	0.11
82.56	0.12
82.89	0.12
83.09	0.12
83.97	0.12
84.28	0.12
84.41	0.12
85.75	0.12
86.18	0.12
86.47	0.12
86.86	0.12
91.06	0.12
91.08	0.12
91.68	0.12
92.35	0.12
92.39	0.12
93.5	0.12
93.54	0.12
95.56	0.12
96.21	0.12
96.75	0.12
97.02	0.12
97.45	0.12
98.57	0.12
100.84	0.12
102.26	0.12
107.45	0.12
109.62	0.12
113.23	0.12
113.83	0.12
	0.12
	0.12
	0.12
	0.12
	0.12
	0.13
	0.13
	0.13
	0.13
	0.13
	0.13
	0.13
	0.13
	0.13
	0.13
	0.13
	0.13
	0.13
	0.13
	0.13
	0.13
	0.13
	0.13
	0.13
	0.13
	0.13
	0.13
	0.13
	0.13
	0.13
	0.13
	0.13
	0.13
	0.13
	0.13
	0.13
	0.13
	0.13
	0.13
	0.13
	0.13
	0.13
	0.13
	0.13
	0.13
	0.13
	0.13
	0.13
	0.13
	0.14
	0.14
	0.14
	0.14
	0.14
	0.14
	0.14
	0.14
	0.14
	0.14
	0.14
	0.14
	0.14
	0.14
	0.14
	0.14
	0.14
	0.14
	0.14
	0.14
	0.14
	0.14
	0.14
	0.14
	0.14
	0.14
	0.14
	0.14
	0.14
	0.14
	0.14
	0.14
	0.14
	0.14
	0.14
	0.14
	0.14
	0.14
	0.14
	0.14
	0.14
	0.14
	0.14
	0.14
	0.14
	0.14
	0.14
	0.15
	0.15
	0.15
	0.15
	0.15
	0.15
	0.15
	0.15
	0.15
	0.15
	0.15
	0.15
	0.15
	0.15
	0.15
	0.15
	0.15
	0.15
	0.15
	0.15
	0.15
	0.15
	0.15
	0.15
	0.15
	0.15
	0.15
	0.15
	0.15
	0.15
	0.15
	0.15
	0.15
	0.15
	0.15
	0.15
	0.15
	0.15
	0.15
	0.15
	0.15
	0.15
	0.15
	0.15
	0.15
	0.15
	0.15
	0.15
	0.15
	0.15
	0.15
	0.15
	0.15
	0.15
	0.15
	0.15
	0.15
	0.15
	0.15
	0.16
	0.16
	0.16
	0.16
	0.16
	0.16
	0.16
	0.16
	0.16
	0.16
	0.16
	0.16
	0.16
	0.16
	0.16
	0.16
	0.16
	0.16
	0.16
	0.16
	0.16
	0.16
	0.16
	0.16
	0.16
	0.16
	0.16
	0.16
	0.16
	0.16
	0.16
	0.16
	0.16
	0.16
	0.16
	0.16
	0.16
	0.16
	0.16
	0.16
	0.16
	0.16
	0.16
	0.16
	0.16
	0.16
	0.16
	0.16
	0.16
	0.16
	0.16
	0.16
	0.16
	0.16
	0.16
	0.16
	0.16
	0.16
	0.16
	0.16
	0.16
	0.16
	0.16
	0.16
	0.17
	0.17
	0.17
	0.17
	0.17
	0.17
	0.17
	0.17
	0.17
	0.17
	0.17
	0.17
	0.17
	0.17
	0.17
	0.17
	0.17
	0.17
	0.17
	0.17
	0.17
	0.17
	0.17
	0.17
	0.17
	0.17
	0.17
	0.17
	0.17
	0.17
	0.17
	0.17
	0.17
	0.17
	0.17
	0.17
	0.17
	0.17
	0.17
	0.17
	0.17
	0.17
	0.17
	0.17
	0.17
	0.17
	0.17
	0.17
	0.17
	0.17
	0.17
	0.17
	0.17
	0.17
	0.17
	0.17
	0.17
	0.17
	0.17
	0.17
	0.17
	0.17
	0.17
	0.17
	0.17
	0.17
	0.17
	0.17
	0.17
	0.17
	0.17
	0.17
	0.17
	0.17
	0.17
	0.17
	0.17
	0.17
	0.17
	0.17
	0.17
	0.17
	0.18
	0.18
	0.18
	0.18
	0.18
	0.18
	0.18
	0.18
	0.18
	0.18
	0.18
	0.18
	0.18
	0.18
	0.18
	0.18
	0.18
	0.18
	0.18
	0.18
	0.18
	0.18
	0.18
	0.18
	0.18
	0.18
	0.18
	0.18
	0.18
	0.18
	0.18
	0.18
	0.18
	0.18
	0.18
	0.18
	0.18
	0.18
	0.18
	0.18
	0.18
	0.18
	0.18
	0.18
	0.18
	0.18
	0.18
	0.18
	0.18
	0.18
	0.18
	0.18
	0.18
	0.18
	0.18
	0.18
	0.18
	0.18
	0.18
	0.18
	0.18
	0.18
	0.18
	0.18
	0.18
	0.18
	0.18
	0.18
	0.18
	0.18
	0.18
	0.18
	0.18
	0.18
	0.18
	0.18
	0.18
	0.18
	0.18
	0.18
	0.18
	0.18
	0.18
	0.18
	0.18
	0.18
	0.19
	0.19
	0.19
	0.19
	0.19
	0.19
	0.19
	0.19
	0.19
	0.19
	0.19
	0.19
	0.19
	0.19
	0.19
	0.19
	0.19
	0.19
	0.19
	0.19
	0.19
	0.19
	0.19
	0.19
	0.19
	0.19
	0.19
	0.19
	0.19
	0.19
	0.19
	0.19
	0.19
	0.19
	0.19
	0.19
	0.19
	0.19
	0.19
	0.19
	0.19
	0.19
	0.19
	0.19
	0.19
	0.19
	0.19
	0.19
	0.19
	0.19
	0.19
	0.19
	0.19
	0.19
	0.19
	0.19
	0.19
	0.19
	0.19
	0.19
	0.19
	0.19
	0.19
	0.19
	0.19
	0.19
	0.19
	0.19
	0.19
	0.19
	0.19
	0.19
	0.19
	0.2
	0.2
	0.2
	0.2
	0.2
	0.2
	0.2
	0.2
	0.2
	0.2
	0.2
	0.2
	0.2
	0.2
	0.2
	0.2
	0.2
	0.2
	0.2
	0.2
	0.2
	0.2
	0.2
	0.2
	0.2
	0.2
	0.2
	0.2
	0.2
	0.2
	0.2
	0.2
	0.2
	0.2
	0.2
	0.2
	0.2
	0.2
	0.2
	0.2
	0.2
	0.2
	0.2
	0.2
	0.2
	0.2
	0.2
	0.2
	0.2
	0.2
	0.2
	0.2
	0.2
	0.2
	0.2
	0.2
	0.2
	0.2
	0.2
	0.2
	0.2
	0.2
	0.2
	0.2
	0.2
	0.2
	0.2
	0.2
	0.2
	0.2
	0.2
	0.2
	0.2
	0.2
	0.2
	0.2
	0.2
	0.2
	0.2
	0.2
	0.2
	0.21
	0.21
	0.21
	0.21
	0.21
	0.21
	0.21
	0.21
	0.21
	0.21
	0.21
	0.21
	0.21
	0.21
	0.21
	0.21
	0.21
	0.21
	0.21
	0.21
	0.21
	0.21
	0.21
	0.21
	0.21
	0.21
	0.21
	0.21
	0.21
	0.21
	0.21
	0.21
	0.21
	0.21
	0.21
	0.21
	0.21
	0.21
	0.21
	0.21
	0.21
	0.21
	0.21
	0.21
	0.21
	0.21
	0.21
	0.21
	0.21
	0.21
	0.21
	0.21
	0.21
	0.21
	0.21
	0.21
	0.21
	0.21
	0.21
	0.21
	0.21
	0.21
	0.21
	0.21
	0.21
	0.21
	0.21
	0.21
	0.21
	0.21
	0.21
	0.21
	0.21
	0.21
	0.21
	0.21
	0.21
	0.21
	0.21
	0.21
	0.21
	0.21
	0.21
	0.21
	0.21
	0.21
	0.21
	0.21
	0.21
	0.21
	0.21
	0.21
	0.21
	0.22
	0.22
	0.22
	0.22
	0.22
	0.22
	0.22
	0.22
	0.22
	0.22
	0.22
	0.22
	0.22
	0.22
	0.22
	0.22
	0.22
	0.22
	0.22
	0.22
	0.22
	0.22
	0.22
	0.22
	0.22
	0.22
	0.22
	0.22
	0.22
	0.22
	0.22
	0.22
	0.22
	0.22
	0.22
	0.22
	0.22
	0.22
	0.22
	0.22
	0.22
	0.22
	0.22
	0.22
	0.22
	0.22
	0.22
	0.22
	0.22
	0.22
	0.22
	0.22
	0.22
	0.22
	0.22
	0.22
	0.22
	0.22
	0.22
	0.22
	0.22
	0.22
	0.22
	0.22
	0.22
	0.22
	0.22
	0.22
	0.22
	0.22
	0.22
	0.22
	0.22
	0.22
	0.22
	0.22
	0.22
	0.22
	0.22
	0.22
	0.22
	0.22
	0.22
	0.22
	0.22
	0.22
	0.22
	0.22
	0.22
	0.22
	0.22
	0.22
	0.22
	0.22
	0.22
	0.22
	0.23
	0.23
	0.23
	0.23
	0.23
	0.23
	0.23
	0.23
	0.23
	0.23
	0.23
	0.23
	0.23
	0.23
	0.23
	0.23
	0.23
	0.23
	0.23
	0.23
	0.23
	0.23
	0.23
	0.23
	0.23
	0.23
	0.23
	0.23
	0.23
	0.23
	0.23
	0.23
	0.23
	0.23
	0.23
	0.23
	0.23
	0.23
	0.23
	0.23
	0.23
	0.23
	0.23
	0.23
	0.23
	0.23
	0.23
	0.23
	0.23
	0.23
	0.23
	0.23
	0.23
	0.23
	0.23
	0.23
	0.23
	0.23
	0.23
	0.23
	0.23
	0.23
	0.23
	0.23
	0.23
	0.23
	0.23
	0.23
	0.23
	0.23
	0.23
	0.23
	0.23
	0.23
	0.23
	0.23
	0.23
	0.23
	0.23
	0.23
	0.23
	0.23
	0.23
	0.23
	0.23
	0.23
	0.23
	0.23
	0.23
	0.24
	0.24
	0.24
	0.24
	0.24
	0.24
	0.24
	0.24
	0.24
	0.24
	0.24
	0.24
	0.24
	0.24
	0.24
	0.24
	0.24
	0.24
	0.24
	0.24
	0.24
	0.24
	0.24
	0.24
	0.24
	0.24
	0.24
	0.24
	0.24
	0.24
	0.24
	0.24
	0.24
	0.24
	0.24
	0.24
	0.24
	0.24
	0.24
	0.24
	0.24
	0.24
	0.24
	0.24
	0.24
	0.24
	0.24
	0.24
	0.24
	0.24
	0.24
	0.24
	0.24
	0.24
	0.24
	0.24
	0.24
	0.24
	0.24
	0.24
	0.24
	0.24
	0.24
	0.24
	0.24
	0.24
	0.24
	0.24
	0.24
	0.24
	0.24
	0.24
	0.24
	0.24
	0.24
	0.24
	0.24
	0.24
	0.24
	0.24
	0.24
	0.25
	0.25
	0.25
	0.25
	0.25
	0.25
	0.25
	0.25
	0.25
	0.25
	0.25
	0.25
	0.25
	0.25
	0.25
	0.25
	0.25
	0.25
	0.25
	0.25
	0.25
	0.25
	0.25
	0.25
	0.25
	0.25
	0.25
	0.25
	0.25
	0.25
	0.25
	0.25
	0.25
	0.25
	0.25
	0.25
	0.25
	0.25
	0.25
	0.25
	0.25
	0.25
	0.25
	0.25
	0.25
	0.25
	0.25
	0.25
	0.25
	0.25
	0.25
	0.25
	0.25
	0.25
	0.25
	0.25
	0.25
	0.25
	0.25
	0.25
	0.25
	0.25
	0.25
	0.25
	0.25
	0.25
	0.25
	0.25
	0.25
	0.25
	0.25
	0.25
	0.25
	0.25
	0.25
	0.25
	0.25
	0.25
	0.25
	0.25
	0.25
	0.25
	0.25
	0.26
	0.26
	0.26
	0.26
	0.26
	0.26
	0.26
	0.26
	0.26
	0.26
	0.26
	0.26
	0.26
	0.26
	0.26
	0.26
	0.26
	0.26
	0.26
	0.26
	0.26
	0.26
	0.26
	0.26
	0.26
	0.26
	0.26
	0.26
	0.26
	0.26
	0.26
	0.26
	0.26
	0.26
	0.26
	0.26
	0.26
	0.26
	0.26
	0.26
	0.26
	0.26
	0.26
	0.26
	0.26
	0.26
	0.26
	0.26
	0.26
	0.26
	0.26
	0.26
	0.26
	0.26
	0.26
	0.26
	0.26
	0.26
	0.26
	0.26
	0.26
	0.26
	0.26
	0.26
	0.26
	0.26
	0.26
	0.26
	0.26
	0.26
	0.26
	0.26
	0.26
	0.26
	0.26
	0.26
	0.26
	0.26
	0.26
	0.26
	0.26
	0.26
	0.26
	0.26
	0.26
	0.26
	0.26
	0.26
	0.26
	0.26
	0.26
	0.26
	0.27
	0.27
	0.27
	0.27
	0.27
	0.27
	0.27
	0.27
	0.27
	0.27
	0.27
	0.27
	0.27
	0.27
	0.27
	0.27
	0.27
	0.27
	0.27
	0.27
	0.27
	0.27
	0.27
	0.27
	0.27
	0.27
	0.27
	0.27
	0.27
	0.27
	0.27
	0.27
	0.27
	0.27
	0.27
	0.27
	0.27
	0.27
	0.27
	0.27
	0.27
	0.27
	0.27
	0.27
	0.27
	0.27
	0.27
	0.27
	0.27
	0.27
	0.27
	0.27
	0.27
	0.27
	0.27
	0.27
	0.27
	0.27
	0.27
	0.27
	0.27
	0.27
	0.27
	0.27
	0.27
	0.27
	0.27
	0.27
	0.27
	0.27
	0.27
	0.27
	0.27
	0.27
	0.27
	0.27
	0.27
	0.27
	0.27
	0.27
	0.27
	0.27
	0.27
	0.27
	0.27
	0.27
	0.27
	0.27
	0.27
	0.27
	0.27
	0.27
	0.27
	0.27
	0.27
	0.27
	0.27
	0.28
	0.28
	0.28
	0.28
	0.28
	0.28
	0.28
	0.28
	0.28
	0.28
	0.28
	0.28
	0.28
	0.28
	0.28
	0.28
	0.28
	0.28
	0.28
	0.28
	0.28
	0.28
	0.28
	0.28
	0.28
	0.28
	0.28
	0.28
	0.28
	0.28
	0.28
	0.28
	0.28
	0.28
	0.28
	0.28
	0.28
	0.28
	0.28
	0.28
	0.28
	0.28
	0.28
	0.28
	0.28
	0.28
	0.28
	0.28
	0.28
	0.28
	0.28
	0.28
	0.28
	0.28
	0.28
	0.28
	0.28
	0.28
	0.28
	0.28
	0.28
	0.28
	0.28
	0.28
	0.28
	0.28
	0.28
	0.28
	0.28
	0.28
	0.28
	0.28
	0.28
	0.28
	0.28
	0.28
	0.28
	0.28
	0.28
	0.28
	0.28
	0.28
	0.28
	0.28
	0.29
	0.29
	0.29
	0.29
	0.29
	0.29
	0.29
	0.29
	0.29
	0.29
	0.29
	0.29
	0.29
	0.29
	0.29
	0.29
	0.29
	0.29
	0.29
	0.29
	0.29
	0.29
	0.29
	0.29
	0.29
	0.29
	0.29
	0.29
	0.29
	0.29
	0.29
	0.29
	0.29
	0.29
	0.29
	0.29
	0.29
	0.29
	0.29
	0.29
	0.29
	0.29
	0.29
	0.29
	0.29
	0.29
	0.29
	0.29
	0.29
	0.29
	0.29
	0.29
	0.29
	0.29
	0.29
	0.29
	0.29
	0.29
	0.29
	0.29
	0.29
	0.29
	0.29
	0.29
	0.29
	0.29
	0.29
	0.29
	0.29
	0.29
	0.29
	0.29
	0.29
	0.29
	0.29
	0.29
	0.29
	0.29
	0.29
	0.29
	0.29
	0.3
	0.3
	0.3
	0.3
	0.3
	0.3
	0.3
	0.3
	0.3
	0.3
	0.3
	0.3
	0.3
	0.3
	0.3
	0.3
	0.3
	0.3
	0.3
	0.3
	0.3
	0.3
	0.3
	0.3
	0.3
	0.3
	0.3
	0.3
	0.3
	0.3
	0.3
	0.3
	0.3
	0.3
	0.3
	0.3
	0.3
	0.3
	0.3
	0.3
	0.3
	0.3
	0.3
	0.3
	0.3
	0.3
	0.3
	0.3
	0.3
	0.3
	0.3
	0.3
	0.3
	0.3
	0.3
	0.3
	0.3
	0.3
	0.3
	0.3
	0.3
	0.3
	0.3
	0.3
	0.3
	0.3
	0.3
	0.3
	0.3
	0.3
	0.3
	0.3
	0.3
	0.3
	0.3
	0.3
	0.3
	0.3
	0.3
	0.3
	0.3
	0.3
	0.3
	0.3
	0.3
	0.3
	0.3
	0.3
	0.3
	0.3
	0.3
	0.3
	0.3
	0.31
	0.31
	0.31
	0.31
	0.31
	0.31
	0.31
	0.31
	0.31
	0.31
	0.31
	0.31
	0.31
	0.31
	0.31
	0.31
	0.31
	0.31
	0.31
	0.31
	0.31
	0.31
	0.31
	0.31
	0.31
	0.31
	0.31
	0.31
	0.31
	0.31
	0.31
	0.31
	0.31
	0.31
	0.31
	0.31
	0.31
	0.31
	0.31
	0.31
	0.31
	0.31
	0.31
	0.31
	0.31
	0.31
	0.31
	0.31
	0.31
	0.31
	0.31
	0.31
	0.31
	0.31
	0.31
	0.31
	0.31
	0.31
	0.31
	0.31
	0.31
	0.31
	0.31
	0.31
	0.32
	0.32
	0.32
	0.32
	0.32
	0.32
	0.32
	0.32
	0.32
	0.32
	0.32
	0.32
	0.32
	0.32
	0.32
	0.32
	0.32
	0.32
	0.32
	0.32
	0.32
	0.32
	0.32
	0.32
	0.32
	0.32
	0.32
	0.32
	0.32
	0.32
	0.32
	0.32
	0.32
	0.32
	0.32
	0.32
	0.32
	0.32
	0.32
	0.32
	0.32
	0.32
	0.32
	0.32
	0.32
	0.32
	0.32
	0.32
	0.32
	0.32
	0.32
	0.32
	0.32
	0.32
	0.32
	0.32
	0.32
	0.32
	0.32
	0.32
	0.32
	0.32
	0.32
	0.32
	0.32
	0.32
	0.32
	0.32
	0.32
	0.32
	0.32
	0.32
	0.32
	0.32
	0.32
	0.32
	0.33
	0.33
	0.33
	0.33
	0.33
	0.33
	0.33
	0.33
	0.33
	0.33
	0.33
	0.33
	0.33
	0.33
	0.33
	0.33
	0.33
	0.33
	0.33
	0.33
	0.33
	0.33
	0.33
	0.33
	0.33
	0.33
	0.33
	0.33
	0.33
	0.33
	0.33
	0.33
	0.33
	0.33
	0.33
	0.33
	0.33
	0.33
	0.33
	0.33
	0.33
	0.33
	0.33
	0.33
	0.33
	0.33
	0.33
	0.33
	0.33
	0.33
	0.33
	0.33
	0.33
	0.33
	0.33
	0.33
	0.33
	0.33
	0.33
	0.33
	0.33
	0.33
	0.33
	0.33
	0.33
	0.33
	0.34
	0.34
	0.34
	0.34
	0.34
	0.34
	0.34
	0.34
	0.34
	0.34
	0.34
	0.34
	0.34
	0.34
	0.34
	0.34
	0.34
	0.34
	0.34
	0.34
	0.34
	0.34
	0.34
	0.34
	0.34
	0.34
	0.34
	0.34
	0.34
	0.34
	0.34
	0.34
	0.34
	0.34
	0.34
	0.34
	0.34
	0.34
	0.34
	0.34
	0.34
	0.34
	0.34
	0.34
	0.34
	0.34
	0.34
	0.34
	0.34
	0.34
	0.34
	0.34
	0.34
	0.34
	0.34
	0.34
	0.34
	0.34
	0.34
	0.34
	0.34
	0.34
	0.34
	0.34
	0.34
	0.34
	0.34
	0.34
	0.34
	0.34
	0.34
	0.34
	0.34
	0.34
	0.34
	0.34
	0.34
	0.34
	0.34
	0.34
	0.34
	0.34
	0.34
	0.35
	0.35
	0.35
	0.35
	0.35
	0.35
	0.35
	0.35
	0.35
	0.35
	0.35
	0.35
	0.35
	0.35
	0.35
	0.35
	0.35
	0.35
	0.35
	0.35
	0.35
	0.35
	0.35
	0.35
	0.35
	0.35
	0.35
	0.35
	0.35
	0.35
	0.35
	0.35
	0.35
	0.35
	0.35
	0.35
	0.35
	0.35
	0.35
	0.35
	0.35
	0.35
	0.35
	0.35
	0.35
	0.35
	0.35
	0.35
	0.35
	0.35
	0.35
	0.35
	0.35
	0.35
	0.35
	0.35
	0.35
	0.35
	0.35
	0.35
	0.35
	0.35
	0.35
	0.35
	0.35
	0.35
	0.35
	0.35
	0.35
	0.36
	0.36
	0.36
	0.36
	0.36
	0.36
	0.36
	0.36
	0.36
	0.36
	0.36
	0.36
	0.36
	0.36
	0.36
	0.36
	0.36
	0.36
	0.36
	0.36
	0.36
	0.36
	0.36
	0.36
	0.36
	0.36
	0.36
	0.36
	0.36
	0.36
	0.36
	0.36
	0.36
	0.36
	0.36
	0.36
	0.36
	0.36
	0.36
	0.36
	0.36
	0.36
	0.36
	0.36
	0.36
	0.36
	0.36
	0.36
	0.36
	0.36
	0.36
	0.36
	0.36
	0.36
	0.36
	0.36
	0.36
	0.36
	0.36
	0.36
	0.36
	0.36
	0.36
	0.36
	0.36
	0.37
	0.37
	0.37
	0.37
	0.37
	0.37
	0.37
	0.37
	0.37
	0.37
	0.37
	0.37
	0.37
	0.37
	0.37
	0.37
	0.37
	0.37
	0.37
	0.37
	0.37
	0.37
	0.37
	0.37
	0.37
	0.37
	0.37
	0.37
	0.37
	0.37
	0.37
	0.37
	0.37
	0.37
	0.37
	0.37
	0.37
	0.37
[truncated: 2,447 more rows]

## Sheet: Fig. 1b
ID convalescents	anti-SARS-CoV-2 IgG [AU/ml], month 2	anti-SARS-CoV-2 IgG [AU/ml], month 5		Statistics
1	63.04	44.14		p<0.0001
2	33.60	8.95
3	41.99	15.99
5	78.86	44.70
6	69.45	54.22
7	95.56	33.18
8	42.14	56.63
9	78.97	98.50
10	91.10	51.40
11	40.13	16.35
12	23.75	19.57
13	35.65	82.8
16	96.21	47.98
17	55.52	13.42
18	12.45	13.16
19	45.40	11.57
20	113.83	33.24
22	92.35	26.31
23	91.06	21.29
24	28.28	28.34
25	93.5	68.14
26	97.45	116.46
27	35.34	12.14
28	32.83	13.93
29	86.47	119.72
30	22.12	5.14
31	84.41	41.18
32	27.70	8.24
34	97.02	82.68
35	98.57	73.04
37	107.45	67.53
39	10.01	6.54
40	72.67	37.19
41	72.10	35.06
44	50.98	27.75
45	20.75	9.89
46	54.55	102.57
47	12.51	2.96
48	52.17	18.95
49	46.11	16.51
50	35.63	25.13
51	80.39	77.58
53	102.26	22.19
54	64.48	27.48
56	45.18	35.70
57	68.40	93.51
60	69.18	48.99
61	83.97	74.14
62	58.50	37.23
63	57.12	48.37
64	26.50	12.65
65	31.99	6.77
67	83.09	91.12
68	37.99	76.72
70	59.51	89.41
73	113.23	63.94
74	63.67	23.42
75	27.81	10.25
76	14.69	6.79
77	41.98	23.46
80	82.53	102.54
81	84.28	45.14
84	35.43	20.92
85	10.52	13.12
87	54.46	87.19
88	69.38	93.93
90	75.74	35.64
93	100.84	59.22
94	82.56	48.13
95	60.13	52.20
96	49.91	14.73
97	56.33	32.03
100	73.79	31.22
101	85.75	51.64
109	14.15	5.51
113	45.24	13.12
115	93.54	34.33
116	30.86	27.84
117	13.79	3.42
118	49.49	23.94
119	10.52	9.65
121	74.31	23.98
125	66.95	17.36
126	86.18	27.44
127	113.58	21.74
130	80.12	49.32
134	82.89	31.2
140	36.74	49.92
154	38.15	7.95
159	23.44	8.14
162	73.50	42.95

## Sheet: Fig. 1c
ID convalescents	anti-SARS-CoV-2 IgG [AU/ml], month 2	∆ anti-SARS-CoV-2 IgG [AU/ml], month 2 - month 5		Statistics
1	63.04	-18.90		p<0.0001
2	33.60	-24.65		rS=-0.5223
3	41.99	-26
5	78.86	-34.16
6	69.45	-15.23
7	95.56	-62.38
8	42.14	14.49
9	78.97	19.53
10	91.10	-39.70
11	40.13	-23.78
12	23.75	-4.18
13	35.65	47.15
16	96.21	-48.23
17	55.52	-42.1
18	12.45	0.71
19	45.40	-33.83
20	113.83	-80.59
22	92.35	-66.04
23	91.06	-69.77
24	28.28	0.06
25	93.50	-25.36
26	97.45	19.01
27	35.34	-23.20
28	32.83	-18.90
29	86.47	33.25
30	22.12	-16.98
31	84.41	-43.23
32	27.70	-19.46
34	97.02	-14.34
35	98.57	-25.53
37	107.45	-39.92
39	10.01	-3.47
40	72.67	-35.48
41	72.10	-37.04
44	50.98	-23.23
45	20.75	-10.86
46	54.55	48.02
47	12.51	-9.55
48	52.17	-33.22
49	46.11	-29.60
50	35.63	-10.50
51	80.39	-2.81
53	102.26	-80.07
54	64.48	-37
56	45.18	-9.48
57	68.4	25.11
60	69.18	-20.19
61	83.97	-9.83
62	58.50	-21.27
63	57.12	-8.75
64	26.50	-13.85
65	31.99	-25.22
67	83.09	8.03
68	37.99	38.73
70	59.51	29.90
73	113.23	-49.29
74	63.67	-40.25
75	27.81	-17.56
76	14.69	-7.90
77	41.98	-18.52
80	82.53	20.01
81	84.28	-39.14
84	35.43	-14.51
85	10.52	2.60
87	54.46	32.73
88	69.38	24.55
90	75.74	-40.10
93	100.84	-41.62
94	82.56	-34.43
95	60.13	-7.93
96	49.91	-35.18
97	56.33	-24.30
100	73.79	-42.57
101	85.75	-34.11
109	14.15	-8.64
113	45.24	-32.12
115	93.54	-59.21
116	30.86	-3.02
117	13.79	-10.37
118	49.49	-25.55
119	10.52	-0.87
121	74.31	-50.33
125	66.95	-49.59
126	86.18	-58.74
127	113.58	-91.84
130	80.12	-30.80
134	82.89	-51.69
140	36.74	13.18
154	38.15	-30.20
159	23.44	-15.30
162	73.50	-30.55

## Sheet: Fig. 1d
ID convalescents	cell culture neutralization assay [IC50, dilution 1:x], month 2	cell culture neutralization assay [IC50, dilution 1:x], month 5				Statistics
1	16	16		n.a. = not available		p<0.0001
2	136.4	16
3	2560	67.8
5	2560	97.9
6	1	1
7	146.7	90.9
8	453.3	16
9	n.a.	29.9
10	140.9	41
11	442	16
12	1	1
13	2560	445.7
16	297	16
17	58.6	16
18	16	16
19	207.5	16
20	1354	61.4
22	344	16
23	153.7	49.2
24	1	1
25	2105	803.8
26	266.4	160.1
27	24.9	1
28	203.8	26.7
29	505.7	16
30	1	1
31	2560	141.5
32	77	1
34	57.6	16
35	2472	46.2
37	1223	16
39	16	1
40	162.1	16
41	53.9	16
44	242.3	29.4
45	16	1
46	2050	16
47	59.5	16
48	251.4	26.8
49	289.8	16
50	27.2	16
51	686.9	145.2
53	123.2	16
54	25.5	16
56	16	16
57	604.4	53.6
60	69.1	16
61	1165	102.6
62	88.6	16
63	1	1
64	16	16
65	n.a.	16
67	63.7	48.3
68	n.a.	418.8
70	1039	268.5
73	116.6	22.4
74	35.9	63.1
75	66.2	1
76	151	45
77	16	16
80	2560	809.8
81	32.6	16
84	54.9	16
85	1	1
87	35.8	33.5
88	162.4	16
90	16	16
93	2560	46.4
94	51	30.4
95	1	1
96	53.5	16
97	106.9	16
100	16	1
101	16	16
109	16	16
113	47.9	1
115	596.1	165.2
116	1	1
117	16	16
118	245.8	16
119	1	1
121	47.8	16
125	165	114
126	134.7	39.4
127	2560	76.4
130	407	16
134	748	23
140	n.a.	16
154	162.6	16
159	647.6	22.3
162	n.a.	16

## Sheet: Fig. 1e
ID convalescents	cell culture neutralization assay [IC50, dilution 1:x], month 2	∆ cell culture neutralization assay [IC50, ∆ log2], month 2 - month 5				Statistics
1	16	0		n.a. = not available		p<0.0001
2	136.4	-3.0917				rS=-0.7026
3	2560	-5.23871
5	2560	-4.70869
6	1	0
7	146.7	-0.690517
8	453.3	-4.82432
9	n.a.	n.a.
10	140.9	-1.78098
11	442	-4.7879
12	1	0
13	2560	-2.522
16	297	-4.21432
17	58.6	-1.87283
18	16	0
19	207.5	-3.69697
20	1354	-4.46285
22	344	-4.42626
23	153.7	-1.64339
24	1	0
25	2105	-1.38891
26	266.4	-0.734621
27	24.9	-4.63807
28	203.8	-2.93224
29	505.7	-4.98214
30	1	0
31	2560	-4.17727
32	77	-6.26679
34	57.6	-1.848
35	2472	-5.74164
37	1223	-6.25621
39	16	-4
40	162.1	-3.34074
41	53.9	-1.75221
44	242.3	-3.04291
45	16	-4
46	2050	-7.00141
47	59.5	-1.89482
48	251.4	-3.22968
49	289.8	-4.17891
50	27.2	-0.765535
51	686.9	-2.24206
53	123.2	-2.94486
54	25.5	-0.672425
56	16	0
57	604.4	-3.4952
60	69.1	-2.11061
61	1165	-3.50523
62	88.6	-2.46923
63	1	0
64	16	0
65	n.a.	n.a.
67	63.7	-0.39927
68	n.a.	n.a.
70	1039	-1.9522
73	116.6	-2.38
74	35.9	0.813656
75	66.2	-6.04876
76	151	-1.74655
77	16	0
80	2560	-1.66051
81	32.6	-1.0268
84	54.9	-1.77873
85	1	0
87	35.8	-0.0957985
88	162.4	-3.34341
90	16	0
93	2560	-5.78588
94	51	-0.746426
95	1	0
96	53.5	-1.74147
97	106.9	-2.74012
100	16	-4
101	16	0
109	16	0
113	47.9	-5.58195
115	596.1	-1.85134
116	1	0
117	16	0
118	245.8	-3.94134
119	1	0
121	47.8	-1.57894
125	165	-0.533432
126	134.7	-1.77348
127	2560	-5.06643
130	407	-4.66888
134	748	-5.02333
140	n.a.	n.a.
154	162.6	-3.34518
159	647.6	-4.85999
162	n.a.	n.a.

## Sheet: Fig. 1f
ID convalescents	cell culture neutralization assay [IC50, dilution 1:x], month 2	symptoms				Statistics
1	16	yes		n.a. = not available		p=0.0202
2	136.4	yes
3	2560	yes
5	2560	yes
6	1	yes
7	146.7	yes
8	453.3	yes
9	n.a.	no
10	140.9	yes
11	442	yes
12	1	no
13	2560	yes
16	297	yes
17	58.6	yes
18	16	yes
19	207.5	yes
20	1354	yes
22	344	no
23	153.7	no
24	1	no
25	2105	yes
26	266.4	yes
27	24.9	yes
28	203.8	yes
29	505.7	no
30	1	no
31	2560	yes
32	77	no
34	57.6	yes
35	2472	yes
37	1223	yes
39	16	yes
40	162.1	yes
41	53.9	yes
44	242.3	yes
45	16	yes
46	2050	yes
47	59.5	yes
48	251.4	yes
49	289.8	yes
50	27.2	yes
51	686.9	yes
53	123.2	no
54	25.5	yes
56	16	yes
57	604.4	no
60	69.1	yes
61	1165	yes
62	88.6	yes
63	1	no
64	16	yes
65	n.a.	yes
67	63.7	yes
68	n.a.	yes
70	1039	yes
73	116.6	yes
74	35.9	yes
75	66.2	yes
76	151	no
77	16	yes
80	2560	yes
81	32.6	yes
84	54.9	yes
85	1	no
87	35.8	yes
88	162.4	yes
90	16	yes
93	2560	yes
94	51	no
95	1	yes
96	53.5	yes
97	106.9	yes
100	16	yes
101	16	no
109	16	yes
113	47.9	no
115	596.1	yes
116	1	no
117	16	no
118	245.8	yes
119	1	yes
121	47.8	yes
125	165	yes
126	134.7	yes
127	2560	yes
130	407	no
134	748	yes
140	n.a.	no
154	162.6	yes
159	647.6	yes
162	n.a.	yes

## Sheet: Fig. 2a S1 convalescents
ID convalescents	- - - +	+ - - -	- - + -	- + - -	+ - - +	- - + +	- + - +	+ - + -	+ + - -	- + + -	+ - + +	+ + - +	- + + +	+ + + -	+ + + +
1	0	10	150	135	5	0	0	10	40	10	0	0	0	5	0
2	0	0	0	55	0	0	0	0	0	0	0	0	0	0	0
3	0	30	355	115	0	0	0	5	40	30	0	0	0	30	0
5	35	10	0	190	0	0	0	0	70	35	0	0	0	45	0
6	0	0	60	0	0	0	0	0	0	0	0	0	0	0	0
7	0	5	0	70	0	0	0	0	20	0	0	0	0	0	0
8	0	0	0	95	0	0	0	0	15	10	0	0	0	15	0
9	0	30	235	260	0	0	0	45	60	65	0	0	0	140	0
11	0	5	130	60	0	0	0	0	10	5	0	0	0	5	0
12	0	5	0	15	0	0	0	0	0	0	0	0	0	0	0
13	0	5	0	165	0	0	0	5	45	20	0	0	0	35	0
16	0	0	0	40	0	0	0	0	20	5	0	0	0	5	0
17	0	5	0	85	0	0	0	0	15	15	0	0	0	0	0
18	0	0	0	45	0	0	0	0	20	0	0	0	0	0	5
19	0	5	0	90	0	0	0	0	40	5	0	0	0	30	0
20	0	10	0	85	0	0	0	0	50	15	0	0	0	15	0
22	0	20	40	145	0	0	0	0	100	0	0	0	0	10	0
23	0	0	0	65	0	0	0	5	15	0	0	0	0	5	0
24	0	5	0	0	0	0	0	0	0	0	0	0	0	0	0
25	0	10	100	245	0	0	0	0	150	10	0	0	0	60	0
26	0	0	50	135	0	0	0	5	50	5	0	0	0	0	0
27	0	10	50	95	0	0	0	0	45	15	0	0	0	0	0
28	0	0	0	45	0	0	0	5	20	0	0	0	0	10	0
29	0	10	80	105	0	0	0	5	40	0	0	0	0	20	0
30	40	0	0	15	0	0	0	0	10	5	0	0	0	0	0
31	0	35	250	180	0	0	0	45	55	105	0	0	0	115	0
32	85	0	0	45	0	0	0	0	15	0	0	0	0	5	0
34	0	30	100	170	0	0	0	10	120	30	0	0	0	80	0
35	0	10	0	195	0	0	0	10	50	50	0	0	0	30	0
37	35	0	190	50	0	0	0	0	0	0	0	0	0	15	0
39	0	0	140	30	0	0	0	0	40	0	0	0	0	5	0
40	50	15	150	70	0	0	0	0	40	0	0	0	0	10	0
41	0	20	0	40	0	0	0	5	20	45	0	0	0	30	0
44	0	20	395	30	0	0	0	10	15	5	0	0	0	40	0
45	0	0	510	85	0	0	5	0	15	20	0	0	0	5	0
47	0	10	1120	50	0	0	0	0	10	15	0	0	0	0	0
48	0	5	190	95	0	0	0	0	40	20	0	0	0	40	0
49	0	0	0	55	0	0	0	0	5	0	0	0	0	5	0
50	0	0	0	85	0	0	0	0	40	0	0	0	0	5	0
51	0	5	0	190	0	0	0	0	115	35	0	0	0	35	0
53	0	20	50	190	0	0	0	5	100	20	0	0	0	10	0
54	0	15	0	95	0	0	0	5	40	15	0	0	0	55	0
56	0	5	0	70	0	0	0	15	20	10	0	0	0	10	0
57	0	0	205	0	0	0	0	0	15	40	0	0	0	35	0
60	0	0	130	55	0	0	0	0	10	15	0	0	0	5	0
61	0	30	0	300	5	0	0	0	105	65	0	0	5	65	0
62	0	20	0	70	0	0	5	15	40	15	0	0	0	65	0
63	0	0	0	0	0	5	0	0	0	0	0	0	0	0	0
64	0	0	0	120	0	0	0	10	15	10	0	0	0	20	0
65	0	0	0	85	0	0	0	5	10	15	0	0	0	10	0
67	0	10	0	155	0	0	5	5	40	35	0	0	0	80	0
68	0	30	80	395	0	0	5	10	100	20	0	0	0	60	0
70	0	0	200	150	0	0	0	5	60	65	0	0	0	130	0
73	0	5	230	640	0	0	0	35	165	205	0	5	0	335	0
74	0	5	115	155	0	0	0	10	10	5	0	0	0	55	0
75	0	0	0	45	0	0	0	0	10	0	0	0	0	10	0
76	0	0	65	110	0	0	0	0	40	5	0	0	0	20	0
77	0	0	5870	35	0	0	0	5	0	45	0	0	0	15	0
80	0	10	790	90	0	0	0	0	10	35	0	0	0	20	0
81	0	30	0	100	0	0	0	5	45	5	0	0	0	5	0
84	0	0	0	105	0	0	0	0	10	5	0	0	0	0	0
85	0	0	0	20	0	0	0	0	0	0	0	0	0	0	0
87	0	15	910	115	0	0	0	50	40	100	0	0	0	55	0
88	40	35	200	200	0	10	0	5	40	135	0	0	0	80	0
90	0	20	0	110	0	0	0	0	80	5	0	0	0	15	0
93	0	40	0	130	0	0	0	5	55	45	0	0	0	35	0
94	5	0	0	95	0	0	0	0	50	20	0	0	0	5	0
95	0	0	40	10	0	0	0	0	0	0	0	0	0	0	0
96	0	15	470	110	0	0	0	0	5	20	0	0	0	10	0
97	15	5	0	120	0	0	0	0	5	10	0	0	0	5	0
100	0	10	0	40	0	0	0	0	25	5	0	0	0	0	0
101	0	0	0	60	0	0	0	0	0	5	0	0	0	5	0
109	0	10	0	85	0	0	0	0	50	10	0	0	0	30	0
113	0	10	0	20	0	0	0	0	5	0	0	0	0	0	0
115	0	20	0	190	0	0	0	5	45	60	0	0	0	10	0
116	0	0	2890	10	0	0	0	0	0	0	0	0	0	0	0
117	0	0	185	55	0	0	0	5	35	5	0	0	0	0	0
118	0	0	1895	30	0	0	0	10	10	25	0	0	0	5	0
119	0	0	565	0	0	10	0	0	0	0	0	0	0	0	0
121	0	0	0	35	0	5	0	0	20	0	0	0	0	0	0
125	0	35	85	135	0	0	0	0	60	0	0	0	0	10	0
126	0	15	0	115	0	0	0	15	40	30	0	0	5	15	0
127	0	5	50	140	0	0	0	5	15	20	0	0	0	45	0
130	0	10	50	65	0	0	0	10	65	40	0	0	0	60	0
134	0	10	185	205	0	0	0	15	40	30	0	0	0	50	0
140	0	0	0	5	0	0	0	0	10	0	0	0	0	5	0
154	0	0	0	110	0	0	0	0	10	5	0	0	0	0	0
159	0	0	105	110	0	5	0	0	10	35	0	0	0	5	0

## Sheet: Fig. 2b S2 convalescents
ID convalescents	- - - +	+ - - -	- - + -	- + - -	+ - - +	- - + +	- + - +	+ - + -	+ + - -	- + + -	+ - + +	+ + - +	- + + +	+ + + -	+ + + +
1	0	15	355	220	0	0	0	30	45	55	0	0	0	85	0
2	0	0	0	80	0	0	0	0	5	15	0	0	0	10	0
3	0	15	365	70	0	5	0	5	40	80	0	0	0	55	0
5	0	5	35	205	0	0	0	0	50	40	0	0	0	65	0
6	0	0	345	0	0	0	0	0	0	0	0	0	0	0	0
7	0	0	80	85	0	0	0	5	35	10	0	0	0	35	0
8	0	0	0	95	0	0	0	0	35	40	0	0	0	55	0
9	30	50	555	305	0	0	0	50	50	115	0	0	0	140	0
11	0	0	645	40	0	0	0	0	10	5	0	0	0	30	0
12	45	0	0	20	0	0	0	0	5	0	0	0	0	15	0
13	40	0	190	220	0	0	0	10	20	10	0	0	0	55	0
16	0	0	0	105	0	0	0	0	5	5	0	0	0	10	0
17	0	0	135	95	0	0	0	0	35	5	0	0	0	5	0
18	0	0	0	100	0	0	0	0	5	0	0	0	0	15	0
19	0	0	45	105	0	0	0	0	60	10	0	0	0	35	0
20	0	0	0	90	0	0	0	0	35	0	0	0	0	15	0
22	0	0	60	105	0	0	0	0	110	20	0	0	0	15	0
23	0	0	35	65	0	0	0	5	15	30	0	0	0	20	0
24	0	0	0	15	0	0	0	0	0	0	0	0	0	0	0
25	0	5	210	135	0	0	0	5	135	15	0	0	0	60	0
26	0	5	60	50	0	0	0	0	15	5	0	0	0	10	0
27	0	0	0	80	0	0	0	0	30	5	0	0	0	0	0
28	0	15	80	80	0	0	0	0	30	5	0	0	0	5	0
29	0	0	0	45	0	0	0	0	5	5	0	0	0	15	0
30	0	0	65	50	0	0	0	0	5	0	0	0	0	0	0
31	0	15	680	170	0	0	0	55	35	110	0	0	0	100	0
32	0	30	120	15	0	0	0	55	20	0	0	0	0	5	0
34	0	5	160	70	0	0	0	0	0	0	0	0	0	20	0
35	0	0	0	150	0	0	0	0	5	40	0	0	0	5	0
37	0	0	830	105	0	0	0	0	20	70	0	0	0	25	0
39	40	0	145	70	0	0	0	0	30	5	0	0	0	10	0
40	60	5	185	50	0	0	0	5	35	15	0	0	0	65	0
41	0	5	165	110	0	0	0	0	40	15	0	0	0	35	0
44	0	0	510	50	0	0	0	0	15	40	0	0	0	15	0
45	0	0	875	50	0	0	0	0	5	20	0	0	0	5	5
47	0	0	2140	35	0	0	0	0	15	15	0	0	0	10	0
48	0	10	335	145	0	0	0	30	15	50	0	0	0	70	0
49	0	0	0	30	0	0	0	0	10	0	0	0	0	5	0
50	0	5	65	110	0	0	0	5	20	10	0	0	0	30	0
51	0	0	45	50	0	0	0	0	50	15	0	0	0	20	0
53	0	5	45	70	0	0	0	0	60	15	0	0	0	55	0
54	0	30	280	95	0	0	0	10	60	40	0	0	0	160	0
56	0	0	0	35	0	10	0	0	5	10	0	0	0	5	0
57	0	0	385	170	0	5	0	5	0	45	0	0	0	40	0
60	0	0	100	115	0	0	0	0	5	30	0	0	0	10	0
61	0	5	0	230	0	5	0	5	55	45	0	0	0	100	0
62	0	5	0	160	0	0	0	5	50	35	0	0	0	30	0
63	0	0	0	0	0	5	0	0	0	5	0	0	0	5	0
64	0	0	0	130	0	5	0	0	5	10	0	0	0	0	0
65	0	5	1000	115	0	0	0	0	35	65	0	0	0	40	0
67	0	0	255	240	0	0	0	5	65	105	0	0	0	100	0
68	0	5	150	260	0	0	0	5	85	65	0	0	0	60	0
70	0	10	170	180	0	5	0	5	90	60	0	0	0	95	0
73	0	5	170	135	0	0	0	10	50	80	0	0	0	105	0
74	0	45	680	140	0	0	0	30	100	65	0	0	0	70	0
75	0	0	485	10	0	10	0	0	0	10	0	0	0	5	0
76	0	5	95	105	0	0	0	10	35	50	0	0	0	40	0
77	0	5	5660	30	0	5	0	0	10	5	0	0	0	10	0
80	0	5	180	130	5	0	0	15	30	20	0	0	0	30	0
81	0	5	50	110	0	0	5	0	45	5	0	0	0	5	0
84	0	0	455	20	0	0	0	5	15	20	0	0	0	35	0
85	0	5	0	30	0	0	0	0	0	0	0	0	0	0	0
87	0	15	1610	145	0	0	0	70	10	120	0	0	0	100	0
88	20	15	155	90	0	0	0	5	0	40	0	0	0	10	0
90	0	5	400	135	0	0	0	0	65	15	0	0	0	50	0
93	0	10	0	190	0	0	0	5	70	30	0	0	0	60	0
94	0	30	0	145	0	0	0	0	65	10	0	0	0	20	0
95	0	0	50	0	0	0	0	0	0	5	0	0	0	0	0
96	0	0	1160	0	0	0	0	5	35	30	0	0	0	45	0
97	0	10	0	40	0	0	0	5	15	5	0	0	0	5	0
100	0	0	45	55	0	0	0	0	10	0	0	0	0	0	0
101	0	0	0	50	0	0	0	0	5	0	0	0	0	0	0
109	0	0	0	55	0	0	0	0	5	5	0	0	0	5	0
113	0	10	0	15	0	0	0	0	5	0	0	0	0	0	0
115	0	0	0	50	0	0	0	0	10	20	0	0	0	5	0
116	0	15	940	15	0	0	0	5	0	0	0	0	0	0	0
117	0	5	185	60	0	0	0	0	20	0	0	0	0	0	0
118	0	5	1885	95	0	0	0	65	15	45	5	0	0	85	0
119	0	0	1380	35	0	0	0	10	15	0	0	0	0	15	0
121	0	5	290	70	0	5	0	0	0	20	0	0	0	30	0
125	0	15	0	210	0	0	0	5	55	35	0	0	0	35	0
126	0	0	0	110	0	0	0	0	20	30	0	0	0	10	0
127	0	0	280	15	0	0	0	0	15	20	0	0	0	35	0
130	0	5	40	205	0	0	0	15	40	40	0	0	0	35	0
134	0	0	970	150	0	0	0	5	10	80	0	0	0	30	0
140	0	0	0	15	0	0	0	0	0	0	0	0	0	5	0
154	0	0	0	95	0	0	0	0	30	5	0	0	0	20	0
159	0	0	0	160	0	0	0	0	0	15	0	0	0	0	0

## Sheet: Fig. 2b S2 naive
ID naive	- - - +	+ - - -	- - + -	- + - -	+ - - +	- - + +	- + - +	+ - + -	+ + - -	- + + -	+ - + +	+ + - +	- + + +	+ + + -	+ + + +
21	0	0	135	0	0	0	0	0	0	0	0	0	0	0	0
33	0	0	40	0	0	0	0	0	0	5	0	0	0	0	0
38	0	0	0	0	0	0	0	0	0	0	0	0	0	0	0
43	0	0	0	0	0	0	0	0	0	5	0	0	0	0	0
52	0	0	0	15	0	0	0	0	10	0	0	0	0	0	0
55	0	0	3170	0	0	0	0	0	0	0	0	0	0	0	0
58	0	5	580	65	0	0	0	0	5	60	0	0	0	50	0
59	0	5	0	10	0	0	0	0	0	0	0	0	0	0	0
66	0	0	1845	20	0	5	0	0	0	0	0	0	0	0	0
69	0	0	0	10	0	0	0	0	0	5	0	0	0	0	0
71	0	0	130	15	0	0	0	0	0	5	0	0	0	0	0
72	45	0	0	15	0	0	0	0	5	5	0	0	0	20	0
78	0	10	0	30	0	0	0	5	5	5	0	0	0	20	0
79	0	0	1185	20	0	0	0	10	5	20	0	0	0	5	0
82	0	0	0	0	0	0	0	0	5	0	0	0	0	0	0
83	0	0	70	5	0	5	0	0	0	0	0	0	0	0	0
86	0	0	145	0	0	0	0	0	0	0	0	0	0	0	0
89	0	0	0	5	0	0	0	0	0	0	0	0	0	5	0
91	0	0	0	0	0	0	0	0	0	0	0	0	0	0	0
92	0	0	295	45	0	0	0	5	5	30	0	0	0	5	0
98	0	0	0	5	0	0	0	0	5	0	0	0	0	0	0
99	0	0	0	10	0	0	0	0	0	0	0	0	0	0	0
102	0	0	140	0	0	0	0	0	0	5	0	0	0	0	0
103	0	0	0	0	0	0	0	0	0	0	0	0	0	0	0
104	50	0	0	15	0	0	0	0	0	0	0	0	0	0	0
105	0	15	500	50	0	0	0	15	5	20	0	0	0	20	0
106	0	0	0	10	0	0	0	0	0	0	0	0	0	0	0
107	0	0	0	30	0	0	0	5	5	5	0	0	0	0	0
108	0	0	0	0	0	0	0	0	0	0	0	0	0	0	0
110	0	0	0	5	0	0	0	0	0	0	0	0	0	0	0
111	0	0	0	0	0	0	0	0	0	0	0	0	0	5	0
112	0	0	0	0	0	0	0	5	0	0	0	0	0	5	0
120	0	0	580	20	0	0	0	5	5	5	0	0	0	5	0
122	0	0	0	15	0	0	0	0	0	0	0	0	0	0	0
123	0	0	0	5	0	5	0	0	0	10	0	0	0	5	0
128	0	0	0	15	0	5	0	0	5	5	0	0	0	0	0
129	0	0	0	10	0	0	0	0	0	0	0	0	0	0	0
131	0	0	45	15	0	0	0	0	0	0	0	0	0	0	0
132	0	0	205	10	0	0	0	0	0	0	0	0	0	0	0
133	0	0	45	0	0	0	0	0	0	5	0	0	0	0	0
135	0	0	455	10	0	0	0	0	0	0	0	0	0	0	0
137	0	0	0	5	0	0	0	0	0	5	0	0	0	0	0
138	0	0	720	0	0	5	0	0	0	0	0	0	0	0	0
139	0	0	0	0	0	0	0	0	5	5	0	0	0	0	0
141	0	0	0	35	0	0	0	0	0	5	0	0	0	0	0
142	0	0	0	5	0	0	0	0	0	0	0	0	0	0	0
144	0	0	0	35	0	0	0	0	5	5	0	0	0	5	0
145	0	0	4785	0	0	0	0	0	0	20	0	0	0	5	0
147	0	0	0	70	0	0	0	0	10	0	0	0	0	5	0
148	0	0	0	10	0	5	0	0	0	0	0	0	0	0	0
149	0	0	105	5	0	5	0	0	0	0	0	0	0	0	0
150	0	0	0	20	0	0	0	0	5	0	0	0	0	10	0

## Sheet: Fig. 2c
ID convalescents	S1 IFNg	S1 IL-2	S2 IFNg	S2 IL-2	CEF IFNg	CEF IL-2		Statistics
1	70	190	175	405	875	230		S1 IFNg convalescents vs. naive individuals	p<0.0001
2	0	55	15	110	1685	1055		S1 IL-2 convalescents vs. naive individuals	p<0.0001
3	105	215	115	245	1455	625		S1 IFNg vs. IL-2 convalescents	p<0.0001
5	125	340	120	360	2430	825		S2 IFNg convalescents vs. naive individuals	p<0.0001
6	0	0	0	0	900	65		S2 IL-2 convalescents vs. naive individuals	p<0.0001
7	25	90	75	165	700	730		S2 IFNg vs. IL-2 convalescents	p<0.0001
8	30	135	90	225	425	420		CEF IFNg convalescents vs. naive individuals	p=0.0088
9	275	525	290	610	15	30		CEF IL-2 convalescents vs. naive individuals	p=0.0044
11	20	80	40	85	2070	1635		CEF IFNg vs. IL-2 convalescents	p<0.0001
12	5	15	20	40	70	90
13	90	265	85	305	930	870
16	25	70	15	125	600	400
17	20	115	40	140	75	25
18	25	70	20	120	1325	1110
19	75	165	95	210	115	160
20	75	165	50	140	20	25
22	130	255	125	250	1330	705
23	25	85	40	130	1240	700
24	5	0	0	15	4450	2355
25	220	465	205	345	1435	940
26	55	190	30	80	2325	1125
27	55	155	30	115	1280	930
28	35	75	50	120	335	205
29	75	165	20	70	985	670
30	10	30	5	55	20	20
31	250	455	205	415	260	135
32	20	65	110	40	755	385
34	240	400	25	90	2380	975
35	100	325	10	200	1450	635
37	15	65	45	220	150	105
39	45	75	40	115	710	280
40	65	120	110	165	1925	1305
41	75	135	80	200	0	5
44	85	90	30	120	55	45
45	20	130	15	85	405	180
47	20	75	25	75	170	70
48	85	195	125	280	5	10
49	10	65	15	45	1895	615
50	45	130	60	170	1975	980
51	155	375	70	135	2630	795
53	135	320	120	200	95	45
54	115	205	260	355	5760	1540
56	50	110	10	55	825	235
57	50	90	45	255	375	350
60	15	85	15	160	1080	780
61	205	540	165	430	245	280
62	140	195	90	275	295	150
63	0	0	5	10	115	210
64	45	165	5	145	625	425
65	25	120	80	255	345	100
67	135	315	170	510	5555	2545
68	200	580	155	470	840	955
70	195	405	200	425	5920	900
73	545	1350	170	370	1520	325
74	80	225	245	375	65	45
75	20	65	5	25	95	10
76	60	175	90	230	3055	1375
77	20	95	25	55	705	310
80	40	155	85	210	1400	215
81	85	155	55	170	1695	1220
84	10	120	55	90	150	185
85	0	20	5	30	45	60
87	160	310	195	375	10	15
88	160	455	30	140	5080	2320
90	115	210	120	265	950	60
93	135	265	145	350	410	315
94	55	170	115	240	505	350
95	0	10	0	5	550	320
96	30	145	85	110	55	70
97	15	140	35	65	85	0
100	35	70	10	65	3195	1465
101	5	70	5	55	575	250
109	90	175	10	70	210	155
113	15	25	15	20	5	10
115	80	305	15	85	590	120
116	0	10	20	15	1305	735
117	40	95	25	80	125	65
118	25	70	175	240	180	85
119	0	0	40	65	3805	1110
121	20	55	35	120	2705	790
125	105	205	110	335	2735	1780
126	85	205	30	170	1105	585
127	70	220	50	85	435	265
130	145	230	95	320	1020	670
134	115	325	45	270	1495	970
140	15	20	5	20	15	10
154	10	125	50	150	0	110
159	15	160	0	175	815	690
ID naive	S1 IFNg	S1 IL-2	S2 IFNg	S2 IL-2	CEF IFNg	CEF IL-2
21	0	5	0	0	3190	1495
33	0	0	0	5	995	820
38	5	5	0	0	25	20
43	0	10	0	5	85	5
52	0	10	10	25	140	155
55	0	20	0	0	830	290
58	70	165	60	180	550	175
59	0	15	5	10	0	0
66	0	25	0	20	105	100
69	0	0	0	15	530	170
71	0	0	0	20	100	75
72	0	0	25	45	80	40
78	0	35	40	60	15	10
79	0	5	20	50	330	305
82	10	5	5	5	120	40
83	0	40	0	5	25	70
86	0	0	0	0	160	100
89	5	10	5	10	0	5
91	0	5	0	0	535	230
92	0	5	15	85	360	290
98	0	0	5	10	0	0
99	0	0	0	10	8740	1710
102	0	0	0	5	4255	630
103	0	10	0	0	2465	280
104	0	10	0	15	355	340
105	5	25	55	95	325	110
106	0	10	0	10	3095	1095
107	0	5	10	40	1070	505
108	0	15	0	0	1065	750
110	0	5	0	5	65	15
111	0	0	5	5	560	110
112	0	0	10	5	1270	200
120	0	10	15	35	0	0
122	0	15	0	15	225	130
123	0	10	5	20	1375	510
128	0	5	5	25	515	380
129	0	15	0	10	15	10
131	0	15	0	15	250	575
132	0	5	0	10	235	350
133	0	10	0	5	115	340
135	0	5	0	10	220	310
137	10	15	0	10	3105	1230
138	0	25	0	0	5	25
139	0	0	5	10	215	225
141	0	15	0	40	80	40
142	0	0	0	5	150	140
144	0	5	10	50	1470	225
145	0	0	5	25	580	330
147	5	25	15	85	15	15
148	0	25	0	10	2225	470
149	0	5	0	5	0	0
150	0	10	15	35	0	15

[truncated: 43 more sheets: Fig. 2d, Fig. 2e, Fig. 2f, Fig. 3a, Fig. 3b, Fig. 3c, Fig. 4a, Fig. 4b, Fig. 4c, Fig. 4d, Fig. 4e S1, Fig. 4e S2, Fig. 5a, Fig. 5b, Fig. 5c, Fig. 5e, Fig. 6a, Fig. 6b, Fig. 6c, Fig. 6d …]
